# Supplementary material for: Genome sequence and comparative analysis of a putative entomopathogenic Serratia isolated from Caenorhabditis briggsae
Source: BMC Genomics. 2015 Jul 18;16(1):531. doi: 10.1186/s12864-015-1697-8 (PMC4506600; doi:10.1186/s12864-015-1697-8)
Supplement: Additional file 1: Table S1. — Serratia sp. SCBI predicted plasmid encoded genes. [file 12864_2015_1697_MOESM1_ESM.xlsx]

## Sheet: SCBI_GIs
GI#	Gene Range	Genomic ramge	Putative/predicted role	Gene Loci	Gene Descriptions
GI-1	SCBI_0047-52	46958..52205	Metabolism	SCBI_0047	hypothetical protein
				SCBI_0048	Cys/Met metabolism pyridoxal-phosphate-dependent enzyme; COG0626
				SCBI_0049	homoserine kinase; COG2334
				SCBI_0050	hypothetical protein; COG0439
				SCBI_0051	biotin carboxylase; COG0439
				SCBI_0052	biotin carboxylase
GI-2	SCBI_0298-302	358841..362952	Adhesion	SCBI_0298	pili assembly chaperone; COG3121
				SCBI_0299	hypothetical protein
				SCBI_0300	MrfF protein
				SCBI_0301	MrfH protein; COG3539
				SCBI_0302	fimbrial protein domain-containing protein
GI-3	SCBI_0465-482	533080..558686	Unknown	SCBI_0465	transposase IS3/IS911 family protein; COG2801
				SCBI_0466	integrase catalytic subunit; COG2801
				SCBI_0467	transposase IS3/IS911 family protein; COG2801
				SCBI_0468	DNA-cytosine methyltransferase; COG0270
				SCBI_0469	hypothetical protein; COG1002
				SCBI_0470	hypothetical protein; COG1205
				SCBI_0471	phospholipase D/transphosphatidylase; COG1502
				SCBI_0472	transposase IS3/IS911 family protein; COG2801
				SCBI_0473	integrase catalytic subunit; COG2801
				SCBI_0474	transposase IS3/IS911 family protein; COG2801
				SCBI_0475	hypothetical protein; COG1479
				SCBI_0476	putative restriction endonuclease; COG3440
				SCBI_0477	hypothetical protein
				SCBI_0478	hypothetical protein
				SCBI_0479	hypothetical protein
				SCBI_0480	hypothetical protein
				SCBI_0482	hypothetical protein
GI-4	SCBI_0809-817	928240..935735	Symbiosis/Metabolic	SCBI_0809	urease subunit gamma; COG0831; EC_number:3.5.1.5
				SCBI_0810	urease subunit beta; COG0832; EC_number:3.5.1.5
				SCBI_0811	urease subunit alpha; COG0804; EC_number:3.5.1.5
				SCBI_0812	urease accessory protein; COG2371
				SCBI_0813	urease accessory protein; COG0830
				SCBI_0814	urease accessory protein; COG0378
				SCBI_0815	urease accessory protein; COG0829
				SCBI_0816	urea transporter; COG4413
				SCBI_0817	high-affinity nickel-transporter; COG3376
GI-5	SCBI_0963-981	1080968..1096217	Virulence	SCBI_0963	hypothetical protein; COG3710
				SCBI_0964	Sea18
				SCBI_0965	putative transcriptional regulator CadC
				SCBI_0966	general secretion pathway protein C; COG3031
				SCBI_0967	general secretion pathway protein D; COG1450
				SCBI_0968	general secretory pathway protein E; COG2804
				SCBI_0969	general secretion pathway protein F; COG1459
				SCBI_0970	general secretion pathway protein G; COG2165
				SCBI_0971	general secretion pathway protein H; COG1028
				SCBI_0972	general secretion pathway protein I; COG2165
				SCBI_0973	putative general secretion pathway protein J; COG4795
				SCBI_0974	putative general secretion pathway protein K
				SCBI_0975	general secretion pathway protein K; COG3156
				SCBI_0976	general secretion pathway L; COG3297
				SCBI_0977	general secretion pathway protein M; COG3149
				SCBI_0978	prepilin peptidase; COG1989
				SCBI_0979	pullulanase-specific type II secretion system outer membrane lipoprotein
				SCBI_0980	N-acetylglucosamine-binding protein A; COG3397
				SCBI_0981	cytochrome B561; COG3038
GI-6	SCBI_1013-19	1130653..1141194	Virulence, Defense	SCBI_1013	Bcr/CflA subfamily drug resistance transporter; COG0477
				SCBI_1014	thioesterase; COG3208
				SCBI_1015	tryptophan 2,3-dioxygenase; COG3483
				SCBI_1016	hypothetical protein
				SCBI_1017	tyrocidine synthase 3; COG1020
				SCBI_1018	hypothetical protein
				SCBI_1019	ferredoxin I; COG0633
GI-7	SCBI_1042-61	1164353..1197133	Virulence, Symbiosis	SCBI_1042	hypothetical protein
				SCBI_1043	lipopolysaccharide heptosyltransferase III; COG0859
				SCBI_1044	O-antigen polymerase; COG3307
				SCBI_1045	putative allantoin permease; COG1953
				SCBI_1046	GntR family transcriptional regulator; COG1802
				SCBI_1047	Asp/Glu/hydantoin racemase; COG4126
				SCBI_1048	amidohydrolase; COG0074
				SCBI_1049	urate catabolism protein; COG0726
				SCBI_1051	serine O-acetyltransferase; COG1045
				SCBI_1052	class V aminotransferase; COG0520
				SCBI_1053	capsular polysaccharide biosynthesis protein CapK; COG1541
				SCBI_1054	taurine catabolism dioxygenase TauD/TfdA
				SCBI_1055	putative multi-domain non-ribosomal peptide synthetase; COG1020
				SCBI_1056	hypothetical protein
				SCBI_1057	amino acid adenylation domain-containing protein; COG1020
				SCBI_1058	amino acid adenylation protein; COG1020
				SCBI_1059	amino acid adenylation protein; COG3321
				SCBI_1060	thioesterase; COG3208
				SCBI_1061	MFS permease; COG0477
GI-8	SCBI_1205-09	1349465..1355183	Defense	SCBI_1205	ABC-2 type transporter; COG0842
				SCBI_1206	ABC transporter; COG0842
				SCBI_1207	ABC transporter-like protein; COG1131
				SCBI_1208	putative efflux pump membrane fusion protein; COG0845
				SCBI_1209	putative DNA-binding transcriptional regulator; COG1309
GI-9	SCBI_1258-63	1405041..1410636	Symbiosis	SCBI_1258	hypothetical protein
				SCBI_1259	hypothetical protein; COG3710
				SCBI_1260	O-antigen polymerase
				SCBI_1261	LuxR family transcriptional regulator; COG2197
				SCBI_1263	CDP-diacylglycerol pyrophosphatase; COG2134; EC_number:3.6.1.26
GI-10	SCBI_1467-78	1614753..1632962	Metabolic	SCBI_1467	protein tyrosine phosphatase; COG0394
				SCBI_1468	tyrosine kinase; COG3206; EC_number:2.7.10.2
				SCBI_1469	glycosyl transferase group 1; COG0438
				SCBI_1470	hypothetical protein
				SCBI_1471	group 1 glycosyl transferase; COG0438
				SCBI_1472	group 1 glycosyl transferase; COG0438
				SCBI_1473	mannose-1-phosphate guanylytransferase, ManC protein; COG0836
				SCBI_1474	phosphomannomutase; COG1109
				SCBI_1475	putative UDP-glucose lipid carrier transferase; COG2148
				SCBI_1476	hypothetical protein; COG3693
				SCBI_1477	acyltransferase; COG1835
				SCBI_1478	hypothetical protein
GI-11	SCBI_1483-98	1639797..1656736	Metabolic	SCBI_1483	UTP-glucose-1-phosphate uridylyltransferase; COG1210
				SCBI_1484	ABC transporter; COG1682
				SCBI_1485	ABC transporter; COG1134
				SCBI_1486	putative glycosyltransferase; COG1442
				SCBI_1487	UDP-galactopyranose mutase; COG0562
				SCBI_1488	family 2 glycosyl transferase; COG1216
				SCBI_1489	bifunctional galactosyltransferase; COG0438
				SCBI_1491	hypothetical protein; COG1835
				SCBI_1492	glycosyl transferase family 2 protein; COG0463
				SCBI_1493	hypothetical protein; COG0463
				SCBI_1494	glycosyltransferase; COG0463
				SCBI_1495	hypothetical protein; COG0463
GI-12	SCBI_1540-47	1701960..1709609	Unknown	SCBI_1540	replication protein A
				SCBI_1541	hypothetical protein
				SCBI_1542	hypothetical protein
				SCBI_1543	hypothetical protein
				SCBI_1544	hypothetical protein
				SCBI_1545	phage terminase subunit GpP
				SCBI_1546	hypothetical protein
				SCBI_1547	phage late control gene
GI-13	SCBI_1814-19	1993067..1996355	Unknown	SCBI_1814	hypothetical protein; COG0542
				SCBI_1815	hypothetical protein
				SCBI_1816	hypothetical protein
				SCBI_1817	hypothetical protein
				SCBI_1818	hypothetical protein
				SCBI_1819	hypothetical protein
GI-14	SCBI_1883-88	2062882..2068451	Defense	SCBI_1883	Klebicin C phage associated protein
				SCBI_1884	Putative klebicin D activity protein
				SCBI_1885	putative colicin immunity protein
				SCBI_1886	S-type pyocin domain-containing protein
				SCBI_1887	colicin-D immunity protein
				SCBI_1888	hypothetical protein
GI-15	SCBI_1970-75	2150551..2156393	Symbiosis	SCBI_1970	hypothetical protein; COG0697
				SCBI_1971	hypothetical protein; COG4408
				SCBI_1972	hypothetical protein; COG0500
				SCBI_1973	iron chelate ABC transporter ATP-binding protein; COG1120
				SCBI_1974	iron chelate ABC transporter permease; COG0609
				SCBI_1975	periplasmic iron/siderophore binding protein; COG0614
GI-16	SCBI_2176-80	2367813..2374480	Unknown	SCBI_2176	membrane-bound sugar-binding protein; COG3209
				SCBI_2177	hypothetical protein
				SCBI_2178	Rhs family protein; COG3209
				SCBI_2179	hypothetical protein
				SCBI_2180	hypothetical protein; COG0468
GI-17	SCBI_2225-32	2418731..2436006	Symbiosis	SCBI_2225	hypothetical protein; COG0477
				SCBI_2226	hypothetical protein
				SCBI_2227	major facilitator superfamily protein; COG0477
				SCBI_2228	hypothetical protein
				SCBI_2229	coproporphyrinogen dehydrogenase; COG0635
				SCBI_2230	PAS/PAC sensor-containing diguanylate cyclase; COG5001
				SCBI_2232	Pyrrolo-quinoline quinone; COG4993
GI-18	SCBI_2295-2300	2513930..2520831	Metabolic	SCBI_2295	DeoR family transcriptional regulator; COG1349
				SCBI_2296	FAD dependent oxidoreductase; COG0446
				SCBI_2297	FAD dependent oxidoreductase; COG0579
				SCBI_2298	glycerol kinase; COG0554
				SCBI_2299	ethanolamine utilization protein EutH; COG3192
				SCBI_2300	hypothetical protein
GI-19	SCBI_2738-94	2980185..3019378	Defense, virulence, Adhesion	SCBI_2738	P22 tailspike protein head-binding protein
				SCBI_2739	regulatory protein Mnt
				SCBI_2740	lytic transglycosylase catalytic subunit; COG0741
				SCBI_2741	prophage DNA injection protein
				SCBI_2742	DNA transfer protein gp7 from phage origin
				SCBI_2743	Head assembly protein
				SCBI_2744	hypothetical protein; COG1196
				SCBI_2745	packaged DNA stabilization protein GP10
				SCBI_2746	head DNA stabilization protein
				SCBI_2747	phage protein
				SCBI_2748	major capsid protein
				SCBI_2749	scaffold protein
				SCBI_2750	portal protein p19
				SCBI_2751	terminase large subunit; COG5565
				SCBI_2752	hypothetical protein
				SCBI_2753	hypothetical protein
				SCBI_2754	hypothetical protein
				SCBI_2755	hypothetical protein
				SCBI_2756	lysis protein
				SCBI_2757	phage lysozyme; COG3772
				SCBI_2758	putative bacteriophage holin
				SCBI_2759	hypothetical protein
				SCBI_2760	antitermination protein
				SCBI_2761	phage NinG protein
				SCBI_2762	hypothetical protein
				SCBI_2763	hypothetical protein
				SCBI_2764	prophage protein NinE
				SCBI_2765	phage nin-region protein
				SCBI_2766	hypothetical protein
				SCBI_2767	replicative DNA helicase; COG0305
				SCBI_2768	Phage replication protein O
				SCBI_2769	Transcriptional activator protein C1 (modular protein)
				SCBI_2770	antirepressor protein Cro; COG4197
				SCBI_2771	hypothetical protein; COG2932
				SCBI_2772	regulatory protein; COG0403
				SCBI_2773	hypothetical protein
				SCBI_2774	hypothetical protein
				SCBI_2775	putative transposase for insertion sequence element IS1666; COG2963
				SCBI_2776	hypothetical protein; COG2801
				SCBI_2777	hypothetical protein
				SCBI_2778	single-strand binding protein; COG0629
				SCBI_2779	hypothetical protein
				SCBI_2780	Eae protein
				SCBI_2781	hypothetical protein
				SCBI_2782	hypothetical protein
				SCBI_2783	hypothetical protein
				SCBI_2784	hypothetical protein
				SCBI_2785	hypothetical protein
				SCBI_2786	hypothetical protein
				SCBI_2787	hypothetical protein
				SCBI_2788	hypothetical protein
				SCBI_2789	DNA polymerase II subunit beta
				SCBI_2790	hypothetical protein
				SCBI_2791	hypothetical protein
				SCBI_2792	hypothetical protein
				SCBI_2793	putative phage excisionase
				SCBI_2794	integrase family protein; COG0582
GI-20	SCBI_2953-3011	3191699..3264229	Defense, virulence, Adhesion	SCBI_2953	hypothetical protein; COG2197
				SCBI_2954	hypothetical protein
				SCBI_2955	MrfG protein; COG3539
				SCBI_2956	MrfF protein
				SCBI_2957	MrfE protein
				SCBI_2958	fimbrial protein domain-containing protein
				SCBI_2959	pili assembly chaperone; COG3121
				SCBI_2960	fimbrial biogenesis outer membrane usher protein; COG3188
				SCBI_2961	fimbrial protein domain-containing protein; COG3539
				SCBI_2962	fimbrial protein domain-containing protein; COG3539
				SCBI_2963	hypothetical protein
				SCBI_2966	hypothetical protein
				SCBI_2967	putative secretion ATPase; COG2274
				SCBI_2968	microcin H47 secretion protein; COG0845
				SCBI_2969	high-affinity branched-chain amino acid ABC transporter membrane protein
				SCBI_2970	fimbrial adhesin; COG3539
				SCBI_2971	outer membrane usher protein SfmD; COG3188
				SCBI_2972	hypothetical protein; COG3121
				SCBI_2973	fimbrial protein; COG3539
				SCBI_2974	PqaA protein; COG4287
				SCBI_2975	hypothetical protein
				SCBI_2976	hypothetical protein
				SCBI_2977	hydrolase, Cof family protein; COG0561
				SCBI_2978	non-ribosomal peptide synthetase; COG1020
				SCBI_2979	hypothetical protein
				SCBI_2980	LuxR family transcriptional regulator; COG2197
				SCBI_2981	hypothetical protein
				SCBI_2982	hypothetical protein
				SCBI_2983	hypothetical protein
				SCBI_2984	type VI secretion protein IcmF; COG3523
				SCBI_2985	hypothetical protein; COG3455
				SCBI_2986	hypothetical protein; COG3522
				SCBI_2987	lipoprotein; COG3521
				SCBI_2988	hypothetical protein
				SCBI_2989	hypothetical protein
				SCBI_2990	hypothetical protein; COG1357
				SCBI_2991	pentapeptide repeat-containing protein; COG5351
				SCBI_2992	ImpA family type VI secretion-associated protein; COG3501
				SCBI_2993	Clp ATPase; COG0542
				SCBI_2994	type VI secretion protein; COG3519
				SCBI_2995	hypothetical protein; COG3518
				SCBI_2996	hypothetical protein; COG3157
				SCBI_2997	hypothetical protein; COG3517
				SCBI_2998	hypothetical protein; COG3516
				SCBI_2999	ImpA domain-containing protein; COG3515
				SCBI_3002	Pca regulon regulatory protein; COG1414
				SCBI_3003	3-oxoadipate CoA-transferase subunit A; COG1788
				SCBI_3004	3-oxoacid CoA-transferase subunit B; COG2057
				SCBI_3005	acetyl-CoA acetyltransferase; COG0183
				SCBI_3006	3-carboxy-cis,cis-muconate cycloisomerase; COG0015
				SCBI_3007	hypothetical protein; COG0583
				SCBI_3008	protocatechuate 3,4-dioxygenase, alpha subunit; COG3485
				SCBI_3009	protocatechuate 3,4-dioxygenase, beta subunit; COG3485
				SCBI_3010	VllY; COG1082
				SCBI_3011	PcaK; COG0477
GI-21	SCBI_3036-3041	3289235..3297687	Metabolic	SCBI_3036	right origin-binding protein; COG2207
				SCBI_3037	AraC family transcriptional regulator; COG2207
				SCBI_3038	hypothetical protein
				SCBI_3039	membrane-bound PQQ-dependent dehydrogenase; COG4993
				SCBI_3040	Na+/H+ antiporter; COG0025
				SCBI_3041	hypothetical protein; COG0463
GI-22	SCBI_3184-3203	3460520..3479027	Adhesion, Defense	SCBI_3184	hypothetical protein; COG0583
				SCBI_3185	transcriptional regulator; COG0583
				SCBI_3186	DinI family protein
				SCBI_3187	prophage tail fiber domain-containing protein
				SCBI_3188	hypothetical protein
				SCBI_3189	hypothetical protein; COG4733
				SCBI_3190	phage tail assembly protein; COG4723
				SCBI_3191	NLP/P60 protein; COG1310
				SCBI_3193	minor tail family protein; COG4718
				SCBI_3194	phage tail tape measure protein, TP901 family; COG5281
				SCBI_3195	hypothetical protein
				SCBI_3196	hypothetical protein; COG1012
				SCBI_3197	putative major tail shaft subunit
				SCBI_3198	hypothetical protein
				SCBI_3199	hypothetical protein
				SCBI_3200	glycoside hydrolase family 24; COG3772
				SCBI_3201	hypothetical protein
				SCBI_3202	antitermination protein from phage origin
				SCBI_3203	repressor protein CI
GI-23	SCBI_3369-73	3652152..3658481	Symbiosis	SCBI_3369	hypothetical protein
				SCBI_3370	major fimbrial subunit; COG3539
				SCBI_3371	putative fimbrial chaperone protein; COG3121
				SCBI_3372	fimbrial usher protein; COG3188
				SCBI_3373	fimbrin-like protein fimi precursor; COG3539
GI-24	SCBI_3376-80	3662181..3666951	Adhesion	SCBI_3476	hypothetical protein
				SCBI_3477	hypothetical protein
				SCBI_3478	hypothetical protein; COG3792
				SCBI_3479	filamentous hemagglutinin; COG3210
				SCBI_3480	polypeptide-transport-associated domain-containing protein; COG2831
GI-25	SCBI_3535-39	3835598..3842153	Defense	SCBI_3535	ABC transporter-like protein; COG2274
				SCBI_3536	microcin h47 secretion protein; COG0845
				SCBI_3537	hypothetical protein
				SCBI_3538	hypothetical protein; COG0277
				SCBI_3539	AraC family transcriptional regulator; COG2207
GI-26	SCBI_3778-94	4112710..4132272	Defense, Symbiosis	SCBI_3778	integrase; COG0582
				SCBI_3779	LuxR family transcriptional regulator; COG2197
				SCBI_3780	LuxR family transcriptional regulator; COG2197
				SCBI_3781	fimbrial protein domain-containing protein; COG3539
				SCBI_3782	putative fimbrial protein StiH; COG3539
				SCBI_3783	fimbrial protein domain-containing protein; COG3539
				SCBI_3784	integrase; COG0582
				SCBI_3785	hypothetical protein
				SCBI_3786	phosphopantetheine-binding protein; COG0236
				SCBI_3787	3-ketoacyl-ACP synthase II; COG0304
				SCBI_3788	NodT family RND efflux system outer membrane lipoprotein; COG1538
				SCBI_3789	phosphonate-transporting ATPase; COG1136
				SCBI_3790	RND family efflux transporter MFP subunit; COG0845
				SCBI_3791	xenobiotic-transporting ATPase; COG2274
				SCBI_3792	hypothetical protein
				SCBI_3793	DSBA oxidoreductase; COG0526
				SCBI_3794	hypothetical protein
GI-27	SCBI_3962-66	4314901..4319983	Metabolic	SCBI_3962	dehydrogenase subunit
				SCBI_3963	dehydrogenase subunit; COG2303
				SCBI_3964	gluconate 2-dehydrogenase; COG2010
				SCBI_3965	6-phosphogluconolactonase; COG2706
				SCBI_3966	hypothetical protein; COG2706
GI-28	SCBI_4358-66	4751221..4757933	Metabolic	SCBI_4358	L-ribulose-5-phosphate 4-epimerase; COG0235; EC_number:5.1.3.4
				SCBI_4359	L-xylulose 5-phosphate 3-epimerase; COG3623
				SCBI_4360	3-keto-L-gulonate-6-phosphate decarboxylase; COG0269; EC_number:4.1.1.85
				SCBI_4361	PTS system L-ascorbate-specific transporter subunit IIA; COG1762
				SCBI_4362	PTS system L-ascorbate-specific transporter subunit IIB; COG3414
				SCBI_4363	PTS system ascorbate-specific transporter subunit IIC; COG3037
				SCBI_4364	putative L-ascorbate 6-phosphate lactonase; COG2220
				SCBI_4365	putative L-ascorbate 6-phosphate lactonase; COG2220
				SCBI_4366	transcriptional repressor UlaR; COG1349
GI-29	SCBI_4408-12	4806030..4811621	Unknown	SCBI_4408	hypothetical protein; COG3539
				SCBI_4409	hypothetical protein; COG3188
				SCBI_4410	hypothetical protein; COG3121
				SCBI_4411	hypothetical protein; COG3539
				SCBI_4412	hypothetical protein; COG0745
